# Supplementary material for: Modeling road accident fatalities with underdispersion and zero-inflated counts
Source: PLoS One. 2022 Nov 17;17(11):e0269022. doi: 10.1371/journal.pone.0269022 (PMC9671366; doi:10.1371/journal.pone.0269022)
Supplement: S1 File. Raw data — The number of deaths per accident in 2015 ranged from 0 to 6, with many accidents reporting 0 or 1 death per crash. (CSV) [file pone.0269022.s002.csv]

ID	Month	Death	Roadway_Class	Road_surface	Road_section	Weather_condition	Light_condition
1	1	0	4	1	1	1	1
2	1	0	3	1	3	1	1
3	1	1	1	1	1	1	2
4	1	1	1	1	2	1	1
5	1	1	4	1	2	1	3
6	1	0	4	1	1	1	3
7	1	1	3	1	2	1	3
8	1	1	3	1	3	1	3
9	1	0	4	1	1	1	1
10	1	0	4	1	1	1	1
11	1	0	3	1	1	1	3
12	1	0	1	1	1	1	1
13	1	0	4	1	1	1	1
14	1	1	2	1	2	1	1
15	1	0	4	1	3	1	1
16	1	0	3	1	1	1	1
17	1	1	3	1	3	1	2
18	1	1	4	1	3	1	1
19	1	0	1	1	2	1	1
20	1	0	4	1	1	1	3
21	1	1	2	1	1	1	1
22	1	1	1	1	2	1	3
23	1	0	4	1	1	1	1
24	1	0	3	1	1	1	1
25	1	1	1	1	1	1	2
26	1	1	1	1	3	1	2
27	1	0	3	1	1	1	1
28	1	0	3	1	1	1	2
29	1	0	4	1	1	1	3
30	1	0	4	1	1	1	3
31	1	0	1	1	1	1	2
32	1	1	1	1	1	1	2
33	1	0	4	1	2	1	1
34	1	0	2	1	1	1	2
35	1	0	1	1	1	1	1
36	1	0	3	1	1	1	2
37	1	0	1	1	1	1	3
38	1	0	4	1	1	1	3
39	1	0	1	1	2	1	1
40	1	0	4	1	1	1	3
41	1	0	1	1	3	1	1
42	1	0	2	1	1	1	1
43	1	0	2	1	1	1	2
44	1	1	2	1	1	1	3
45	1	0	3	1	2	1	1
46	1	0	1	1	3	1	1
47	1	0	4	1	1	1	1
48	1	0	3	1	2	1	2
49	1	0	4	1	1	1	3
50	1	1	2	1	1	1	1
51	1	0	4	1	1	1	3
52	1	0	4	1	1	1	1
53	1	1	4	1	1	1	1
54	1	0	3	1	1	1	1
55	1	0	1	1	2	1	1
56	1	0	4	1	1	1	2
57	1	0	4	1	1	1	3
58	1	0	3	1	3	1	3
59	1	0	4	1	3	1	2
60	1	0	4	1	1	1	1
61	1	1	1	1	1	1	1
62	1	0	4	1	1	1	1
63	1	0	4	1	1	1	3
64	1	0	4	1	1	1	3
65	1	0	3	1	1	1	1
66	1	0	1	1	1	1	2
67	1	0	2	1	1	1	1
68	1	0	4	1	1	1	1
69	1	1	1	1	1	1	1
70	1	0	4	1	1	1	1
71	1	0	1	1	3	1	3
72	1	0	1	1	1	1	3
73	1	0	4	1	1	2	1
74	1	0	4	1	2	1	1
75	1	1	1	1	1	1	1
76	1	0	4	1	2	1	1
77	1	0	3	1	3	1	1
78	1	2	1	1	2	1	1
79	1	0	1	1	2	1	1
80	1	1	1	1	2	1	3
81	1	0	1	1	1	2	1
82	1	0	2	1	1	1	3
83	1	0	1	2	2	2	3
84	1	0	4	1	1	1	1
85	1	1	1	1	3	1	1
86	1	1	3	1	3	1	2
87	1	0	1	1	3	1	1
88	1	0	4	1	1	1	3
89	1	0	1	1	1	1	2
90	1	0	3	1	3	1	1
91	1	0	3	1	1	1	3
92	1	0	4	1	1	1	3
93	1	0	4	1	2	1	1
94	1	0	4	1	1	1	1
95	1	0	4	1	1	1	1
96	1	0	2	1	2	1	1
97	1	0	2	1	1	1	1
98	1	0	4	1	2	2	1
99	1	0	4	2	3	1	1
100	1	0	1	1	3	1	2
101	1	1	1	1	1	1	2
102	1	0	4	1	3	1	1
103	1	0	4	2	2	3	3
104	1	0	1	1	1	1	2
105	1	0	1	1	2	1	3
106	1	0	4	1	1	1	1
107	1	0	2	1	1	1	1
108	1	0	4	1	1	1	3
109	1	0	4	1	1	2	3
110	1	0	4	1	3	1	1
111	1	0	1	1	3	1	3
112	1	1	1	1	3	1	1
113	1	0	4	1	1	1	1
114	1	2	1	1	1	1	1
115	1	0	1	1	1	1	3
116	1	0	1	1	1	1	1
117	1	0	3	1	3	1	1
118	1	1	2	1	1	1	2
119	1	1	1	1	1	1	1
120	1	0	4	1	1	1	1
121	1	0	4	1	1	1	3
122	1	0	1	2	1	1	1
123	1	0	4	1	1	1	1
124	1	0	4	1	1	1	1
125	1	0	4	1	1	1	1
126	1	0	2	1	1	1	1
127	1	0	3	1	1	1	1
128	1	0	4	1	1	2	2
129	1	1	1	1	1	1	3
130	1	0	1	1	1	1	1
131	1	0	2	1	1	1	3
132	1	0	1	2	2	1	3
133	1	0	4	1	3	1	3
134	1	0	3	1	3	1	1
135	1	0	3	1	3	1	1
136	1	0	4	1	1	1	1
137	1	0	1	1	1	1	3
138	1	0	3	1	1	1	1
139	1	1	1	1	1	1	1
140	1	0	4	1	1	1	1
141	1	0	4	1	1	1	1
142	1	1	3	1	1	1	1
143	1	0	3	1	1	1	1
144	1	0	4	1	1	1	1
145	1	1	3	1	1	1	1
146	1	0	4	1	1	1	1
147	1	0	3	1	1	1	1
148	1	0	3	1	1	1	1
149	1	0	4	1	1	1	1
150	1	0	3	1	1	1	1
151	1	1	3	1	1	1	2
152	1	0	4	1	1	1	1
153	1	0	4	1	1	1	1
154	1	0	4	1	1	1	1
155	1	0	4	1	1	1	1
156	1	0	4	1	1	1	1
157	1	0	1	1	1	1	1
158	1	1	1	1	1	1	3
159	1	0	4	1	1	1	1
160	1	0	3	1	1	1	1
161	1	0	4	1	1	1	3
162	1	1	3	1	1	1	3
163	1	0	3	1	3	1	2
164	1	1	3	1	1	1	1
165	1	1	1	2	3	1	1
166	1	0	3	1	1	1	2
167	1	0	4	1	1	1	1
168	1	1	1	1	1	1	2
169	1	2	1	1	1	1	3
170	1	0	1	1	3	1	1
171	1	0	4	1	1	1	3
172	1	1	1	1	3	1	1
173	1	0	4	1	1	1	3
174	1	0	4	1	1	1	1
175	1	1	3	1	1	1	3
176	1	1	4	1	2	1	1
177	1	0	4	2	1	1	3
178	1	0	3	1	1	1	1
179	1	0	1	1	3	1	3
180	1	1	4	1	1	1	1
181	1	0	4	1	3	1	2
182	1	0	3	1	1	1	1
183	1	0	4	1	1	1	3
184	1	0	1	1	1	1	3
185	1	0	4	1	3	1	1
186	1	0	4	1	1	1	3
187	1	0	3	1	1	1	3
188	1	1	1	1	1	1	3
189	1	0	3	1	3	1	2
190	1	0	1	1	3	1	1
191	1	0	3	1	1	1	1
192	1	0	4	1	1	1	1
193	1	0	4	1	1	1	3
194	1	0	1	1	3	1	1
195	1	0	3	1	1	1	1
196	1	0	1	1	1	1	1
197	1	6	1	1	1	1	3
198	1	0	4	1	3	1	2
199	1	0	4	1	2	1	1
200	1	1	1	1	1	1	1
201	1	0	4	1	1	1	1
202	1	0	4	1	1	1	1
203	1	0	1	1	1	1	2
204	1	0	1	1	1	1	1
205	1	0	4	1	1	1	2
206	1	1	1	1	1	1	1
207	1	1	1	1	3	1	2
208	1	1	4	1	1	1	3
209	1	0	4	1	1	1	1
210	1	1	1	1	3	1	1
211	1	0	1	1	1	1	3
212	1	0	4	1	1	1	1
213	1	0	4	1	1	1	1
214	1	0	1	1	1	1	3
215	1	0	4	1	1	1	3
216	1	0	4	1	1	1	3
217	1	0	1	1	1	2	2
218	1	0	1	1	2	1	3
219	1	0	1	1	1	1	2
220	1	1	1	1	1	1	1
221	1	0	4	1	1	1	1
222	1	0	1	1	1	1	2
223	1	0	1	1	2	1	1
224	1	0	3	1	1	1	2
225	1	1	1	1	1	1	3
226	1	0	4	1	2	1	3
227	1	0	4	1	3	1	1
228	1	0	2	1	1	1	1
229	1	0	4	1	1	1	1
230	1	0	4	1	1	1	1
231	1	0	1	1	1	1	1
232	1	1	1	1	1	1	1
233	1	0	1	1	1	1	1
234	1	0	1	1	1	1	1
235	1	0	4	1	1	1	1
236	1	0	3	1	1	1	1
237	1	0	1	1	3	1	1
238	1	0	4	1	3	1	1
239	1	0	1	1	1	1	1
240	1	0	1	1	1	1	1
241	1	0	1	1	1	1	1
242	1	1	4	1	1	1	2
243	1	0	4	1	2	1	1
244	1	0	2	1	3	1	1
245	1	1	4	1	1	1	3
246	1	1	2	1	1	1	3
247	1	0	1	1	1	1	1
248	1	0	4	1	1	1	3
249	1	1	4	1	1	1	2
250	1	1	2	1	1	1	2
251	1	1	2	1	1	1	2
252	1	0	3	1	3	1	1
253	1	1	1	1	1	1	3
254	1	0	2	1	3	1	3
255	1	0	1	1	3	1	1
256	1	0	4	2	2	3	1
257	1	0	4	1	1	1	3
258	1	1	2	1	1	1	2
259	1	1	4	1	1	1	3
260	1	0	4	1	2	1	1
261	1	0	1	1	3	1	1
262	1	1	2	1	1	1	2
263	1	1	2	1	1	1	3
264	1	1	4	1	1	1	1
265	1	1	2	1	1	1	3
266	1	0	1	1	2	1	2
267	1	0	1	1	1	2	2
268	1	0	3	1	3	1	1
269	1	0	3	1	3	1	1
270	1	0	4	1	1	1	1
271	1	0	1	1	1	1	3
272	1	0	2	1	1	1	2
273	1	0	4	2	1	1	1
274	1	0	3	1	1	1	1
275	1	1	2	1	2	2	3
276	1	0	1	1	2	1	1
277	1	0	4	1	1	1	1
278	1	0	1	1	3	1	1
279	1	0	1	1	2	1	2
280	1	0	3	1	3	1	3
281	1	0	1	1	1	1	1
282	1	0	4	1	1	1	3
283	1	0	4	1	1	1	3
284	1	0	3	1	3	1	1
285	1	1	1	1	1	1	3
286	1	1	1	1	1	1	1
287	1	0	4	1	1	1	1
288	1	0	1	1	3	1	3
289	1	0	1	1	1	1	2
290	1	0	1	1	1	1	1
291	1	0	4	1	1	1	3
292	1	1	4	1	1	1	2
293	1	0	1	1	1	1	1
294	1	1	1	1	1	1	1
295	1	0	4	1	1	1	1
296	1	0	1	1	1	1	3
297	1	0	4	1	1	1	3
298	1	0	1	1	3	1	1
299	1	1	2	1	1	1	3
300	1	1	4	1	3	1	1
301	1	1	1	1	3	1	1
302	1	1	1	1	1	1	1
303	1	1	1	1	1	1	3
304	1	0	3	1	2	1	3
305	1	0	2	1	1	1	1
306	1	2	2	1	2	2	1
307	1	0	1	1	1	1	2
308	1	1	1	1	3	1	2
309	1	1	1	1	1	1	3
310	1	1	2	1	2	1	3
311	1	0	4	2	1	2	1
312	1	0	1	1	3	1	1
313	1	1	1	1	1	2	3
314	1	0	3	1	1	1	1
315	1	0	3	1	1	1	3
316	1	1	1	1	1	1	3
317	1	0	3	1	1	1	3
318	1	0	1	1	1	1	3
319	1	0	1	1	2	1	1
320	1	1	4	1	2	2	2
321	1	0	4	1	1	1	1
322	1	0	4	1	1	1	1
323	1	0	4	1	1	1	1
324	1	0	4	1	1	1	1
325	1	0	4	1	3	1	1
326	1	0	4	1	1	1	3
327	1	0	4	1	1	1	1
328	1	0	4	1	3	1	3
329	1	0	4	1	3	1	1
330	1	0	1	1	1	1	2
331	1	0	1	1	1	1	2
332	1	0	3	1	3	1	2
333	1	0	1	1	3	1	1
334	1	1	2	1	3	1	1
335	1	1	1	1	1	1	1
336	1	0	4	1	1	1	3
337	1	0	1	1	1	1	1
338	1	0	1	1	1	1	2
339	1	0	4	1	2	1	1
340	1	0	2	2	2	1	3
341	1	1	1	1	1	1	3
342	1	1	3	1	1	1	2
343	1	1	1	1	1	1	2
344	1	1	4	1	2	1	1
345	1	0	4	1	3	1	1
346	1	1	2	1	1	1	3
347	1	0	2	1	1	1	1
348	1	1	2	1	1	1	2
349	1	0	4	1	3	1	1
350	1	0	1	1	1	1	1
351	1	1	1	1	1	2	2
352	1	0	4	1	1	1	1
353	1	0	4	1	1	1	3
354	1	1	1	1	1	1	2
355	1	1	2	1	1	1	1
356	1	0	4	1	1	1	3
357	1	1	1	1	1	1	1
358	1	0	3	1	1	1	1
359	1	0	3	1	3	1	2
360	1	1	2	1	2	1	1
361	1	0	4	1	1	1	2
362	1	0	1	1	1	1	1
363	1	0	4	1	1	1	1
364	1	1	2	1	2	1	3
365	1	0	1	1	1	1	2
366	1	0	4	1	1	1	3
367	1	1	1	2	1	3	1
368	1	0	3	1	1	1	1
369	1	0	1	1	2	1	1
370	1	0	3	1	1	1	1
371	1	1	2	1	3	1	1
372	1	0	1	1	3	1	1
373	1	0	4	1	3	1	1
374	1	0	1	1	3	1	1
375	1	0	4	1	1	1	1
376	1	0	4	1	1	1	1
377	1	0	4	1	3	1	1
378	1	0	1	2	2	3	2
379	1	2	1	1	1	1	1
380	1	0	4	1	2	1	1
381	1	0	1	1	1	1	1
382	1	0	1	1	1	1	1
383	1	0	1	1	1	1	1
384	1	0	1	1	1	1	2
385	1	1	1	1	1	1	2
386	1	0	3	1	1	1	3
387	1	0	4	1	1	1	1
388	1	3	1	1	1	1	1
389	1	1	1	1	1	1	3
390	1	1	1	1	1	1	1
391	1	1	2	1	1	1	1
392	1	1	1	1	1	1	1
393	1	1	1	1	1	1	2
394	1	0	4	1	1	1	3
395	1	0	4	1	1	1	1
396	1	0	1	1	1	1	1
397	1	1	1	1	1	1	3
398	1	1	2	1	1	1	1
399	1	1	2	1	1	1	1
400	1	1	4	1	1	1	2
401	1	1	1	1	3	1	1
402	1	0	4	1	1	1	3
403	1	0	4	1	2	1	1
404	1	2	1	1	3	1	2
405	1	1	4	1	1	1	1
406	1	1	2	1	3	1	3
407	1	0	1	1	1	1	1
408	1	0	4	1	1	1	1
409	1	1	1	1	1	1	3
410	1	1	1	1	1	1	3
411	1	1	1	1	1	1	1
412	1	0	4	1	1	1	1
413	1	0	4	1	1	1	3
414	1	0	3	1	3	1	2
415	1	0	1	1	1	1	3
416	1	0	4	1	1	1	3
417	1	0	4	1	1	1	1
418	1	0	3	1	1	1	2
419	1	2	1	1	1	1	3
420	1	0	3	1	1	1	3
421	1	0	4	1	1	1	1
422	1	0	4	2	1	3	2
423	1	1	1	1	1	1	2
424	1	1	1	1	1	1	1
425	1	1	1	1	1	1	3
426	1	1	1	1	1	1	1
427	1	0	4	1	1	1	3
428	1	1	1	1	1	1	1
429	1	0	4	1	1	1	3
430	1	1	1	1	1	1	3
431	1	0	3	1	3	1	1
432	1	0	4	1	1	1	1
433	1	0	4	2	1	3	1
434	1	1	1	1	1	1	2
435	1	0	3	1	1	1	2
436	1	1	1	1	1	1	3
437	1	0	4	1	1	1	1
438	1	1	1	1	1	1	2
439	1	0	4	1	1	3	2
440	1	0	3	1	1	1	2
441	1	0	4	1	1	2	2
442	1	0	3	1	3	1	1
443	1	0	3	1	1	1	1
444	1	0	1	1	3	1	1
445	1	0	3	1	1	1	1
446	1	0	1	1	1	1	3
447	1	0	4	1	1	1	1
448	1	0	4	1	1	1	3
449	1	0	1	1	1	1	1
450	1	1	1	1	1	1	1
451	1	1	1	1	1	1	3
452	1	1	1	1	1	1	3
453	1	0	3	1	1	1	1
454	1	0	3	1	1	1	3
455	1	0	4	1	1	1	3
456	1	0	4	1	1	1	1
457	1	0	3	1	1	1	1
458	1	0	1	1	1	1	2
459	1	0	1	1	3	1	1
460	1	1	1	1	1	1	2
461	1	1	2	1	1	1	1
462	1	1	1	1	1	1	1
463	1	1	1	1	3	1	1
464	1	0	4	2	1	2	2
465	1	0	4	1	1	1	1
466	1	0	1	1	1	1	1
467	1	0	4	1	3	1	1
468	1	0	2	1	1	1	1
469	1	0	4	1	1	1	1
470	1	0	1	1	3	1	1
471	1	1	4	1	3	1	1
472	1	0	3	1	3	1	2
473	1	0	3	1	1	1	1
474	1	1	1	1	1	1	2
475	1	1	1	1	3	1	2
476	1	0	3	1	1	1	1
477	1	0	1	1	1	1	1
478	1	0	1	1	1	1	1
479	1	1	4	1	1	1	3
480	1	0	4	1	2	1	1
481	1	0	4	1	1	1	1
482	1	1	1	1	1	1	3
483	1	0	1	1	1	1	2
484	1	1	1	1	1	1	3
485	1	0	4	1	1	1	3
486	1	0	4	1	1	1	3
487	1	0	1	1	1	1	2
488	1	0	4	1	3	1	1
489	1	2	1	1	3	1	1
490	1	0	4	1	3	1	1
491	1	0	4	1	1	1	1
492	1	1	2	1	1	1	1
493	1	0	4	1	3	1	1
494	1	1	1	1	1	1	1
495	1	1	1	1	2	1	1
496	1	0	4	1	3	1	3
497	1	1	3	1	1	1	1
498	1	0	4	1	1	1	3
499	1	0	1	1	3	1	1
500	1	0	4	1	1	1	1
501	1	0	3	1	3	1	1
502	1	1	2	1	1	1	2
503	1	0	1	1	2	1	1
504	1	0	4	1	3	1	1
505	1	1	1	1	2	1	2
506	1	1	1	1	1	1	3
507	1	0	1	1	3	1	2
508	1	0	4	2	2	2	3
509	1	0	4	1	1	1	1
510	1	1	4	1	1	1	1
511	1	1	2	1	1	1	1
512	1	0	4	1	1	1	1
513	1	0	1	1	1	1	1
514	1	0	4	1	1	1	3
515	1	0	1	1	1	1	1
516	1	0	2	1	1	1	1
517	1	0	4	1	1	1	1
518	1	1	3	2	3	1	2
519	1	0	3	1	1	1	1
520	1	0	2	1	1	1	3
521	1	0	1	1	2	1	1
522	1	0	4	1	3	1	2
523	1	0	4	1	1	1	3
524	1	1	1	1	1	1	3
525	1	0	4	1	1	1	1
526	1	0	1	2	2	3	1
527	1	0	1	1	3	1	1
528	1	0	4	1	1	1	1
529	1	0	3	1	3	1	1
530	1	0	1	1	2	1	1
531	1	0	3	1	3	1	3
532	1	0	4	1	1	1	3
533	1	0	4	1	1	1	1
534	1	0	1	1	3	1	1
535	1	0	2	1	1	1	1
536	1	0	4	1	1	1	1
537	1	1	1	1	1	1	1
538	1	1	4	1	1	1	2
539	1	1	3	1	1	1	1
540	1	1	1	1	2	1	3
541	1	1	2	1	1	1	1
542	1	1	1	1	1	1	3
543	1	1	4	1	1	1	2
544	1	1	2	1	1	1	2
545	1	0	1	1	3	1	1
546	1	1	1	1	3	1	1
547	1	0	4	1	3	1	1
548	1	1	3	1	3	1	2
549	1	0	4	1	1	1	3
550	1	0	3	1	1	1	1
551	1	1	1	1	2	1	1
552	1	0	1	1	1	1	3
553	1	0	1	1	3	1	1
554	1	0	2	1	2	2	3
555	1	1	4	1	1	1	1
556	1	1	2	1	1	1	1
557	1	0	1	1	1	1	1
558	1	1	4	1	1	1	1
559	1	0	3	1	1	1	1
560	1	0	3	1	1	1	1
561	1	0	4	1	1	1	2
562	1	1	2	1	1	1	1
563	1	0	1	1	1	1	1
564	1	0	3	1	2	1	1
565	1	0	1	1	1	1	1
566	1	0	4	1	3	1	1
567	1	0	4	1	1	1	1
568	1	0	1	1	1	1	1
569	1	0	4	1	3	1	2
570	1	0	1	1	1	1	3
571	1	0	1	1	1	1	1
572	1	0	1	1	3	1	3
573	1	0	4	1	3	1	1
574	1	0	1	1	3	1	2
575	1	0	4	1	1	1	3
576	1	0	1	1	3	1	1
577	1	1	4	1	1	1	1
578	1	0	1	1	1	1	1
579	1	0	2	1	3	1	1
580	1	1	3	1	1	1	1
581	1	1	1	1	1	1	2
582	1	1	1	1	3	1	1
583	1	0	1	1	1	1	1
584	1	1	1	1	1	1	1
585	1	1	1	1	1	1	1
586	1	1	4	1	1	1	3
587	1	1	1	1	1	1	1
588	1	0	1	1	3	2	2
589	1	0	1	1	1	1	1
590	1	1	1	1	1	1	1
591	1	0	1	1	1	1	3
592	1	1	1	1	2	1	2
593	1	0	4	1	1	1	3
594	1	0	4	1	1	1	3
595	1	1	1	1	1	1	1
596	1	1	1	1	1	1	1
597	1	0	2	1	1	1	3
598	1	0	1	1	3	1	2
599	1	0	1	1	3	1	1
600	1	1	1	1	2	1	1
601	1	0	4	1	1	1	3
602	1	1	1	1	1	1	3
603	1	1	1	1	1	1	1
604	1	1	1	1	1	1	1
605	1	0	1	1	1	1	1
606	1	1	1	1	1	1	1
607	1	1	1	1	2	1	2
608	1	0	4	1	2	1	3
609	1	0	2	1	2	1	1
610	1	1	3	1	1	1	1
611	1	0	1	1	1	1	1
612	1	0	2	2	3	2	1
613	1	0	3	1	1	1	3
614	1	0	1	1	1	1	1
615	1	0	3	1	1	1	3
616	1	1	1	1	1	1	1
617	1	1	1	1	1	1	1
618	1	0	3	1	3	1	1
619	1	0	1	1	1	1	1
620	1	0	3	1	1	1	1
621	1	1	3	1	1	1	2
622	1	1	4	1	1	1	1
623	1	1	4	1	1	1	3
624	1	1	1	1	1	1	3
625	1	0	1	1	1	1	2
626	1	0	3	1	1	1	1
627	1	0	1	1	3	1	1
628	1	0	2	1	1	2	1
629	1	0	1	1	3	1	1
630	1	0	3	1	2	2	3
631	1	1	4	1	2	1	3
632	1	1	1	1	1	1	1
633	1	0	1	1	1	1	1
634	1	0	1	1	3	1	2
635	1	6	1	1	1	1	2
636	1	0	4	1	1	1	1
637	1	0	2	1	1	1	2
638	1	0	1	1	2	1	1
639	1	1	1	1	1	1	3
640	1	1	1	1	1	1	1
641	1	1	3	1	1	1	1
642	1	1	1	1	1	1	2
643	1	1	1	1	3	1	1
644	1	0	4	1	1	1	1
645	1	1	3	1	1	1	2
646	1	0	4	1	3	1	1
647	1	1	3	1	1	1	2
648	1	1	1	1	1	1	1
649	1	1	2	1	1	1	1
650	1	0	1	1	3	1	1
651	1	0	1	1	3	1	1
652	1	1	1	1	1	1	1
653	1	1	1	1	2	1	3
654	1	0	2	1	3	1	1
655	1	0	1	1	3	1	2
656	1	0	1	1	1	1	1
657	1	0	1	1	1	1	1
658	1	0	2	1	3	1	1
659	1	0	1	1	1	1	1
660	1	1	1	1	1	1	2
661	1	0	4	1	3	1	1
662	1	0	4	1	1	1	1
663	1	1	2	1	1	1	1
664	1	1	1	1	1	2	1
665	1	0	2	1	3	1	1
666	1	1	1	1	1	1	2
667	1	1	1	1	3	1	1
668	1	0	1	1	1	1	3
669	1	0	4	1	3	1	1
670	1	0	1	1	2	1	2
671	1	0	1	1	3	1	1
672	1	0	1	1	1	1	1
673	1	0	4	2	1	3	1
674	1	0	1	1	1	1	1
675	1	1	1	1	1	1	1
676	1	0	1	1	1	1	2
677	1	0	3	1	3	1	2
678	1	1	1	1	1	1	1
679	1	0	1	1	3	1	1
680	1	0	3	1	1	1	1
681	1	0	1	1	3	1	1
682	1	1	3	1	3	1	1
683	1	1	1	1	1	1	1
684	1	0	4	1	3	1	1
685	1	0	1	1	3	1	1
686	1	0	2	2	2	1	1
687	1	1	1	1	3	1	1
688	1	0	3	1	1	1	1
689	1	0	4	1	3	1	1
690	1	0	1	1	3	1	2
691	1	0	1	1	1	1	1
692	1	1	1	1	1	1	3
693	1	1	1	1	1	1	1
694	1	1	2	1	2	1	3
695	1	1	4	1	2	1	3
696	1	1	1	1	3	1	2
697	1	1	1	1	1	1	3
698	1	0	1	1	1	1	1
699	1	0	4	1	3	1	1
700	1	0	1	1	1	1	3
701	1	0	3	1	1	1	1
702	1	0	1	1	3	1	1
703	1	1	1	1	1	1	1
704	1	0	1	1	1	1	1
705	1	0	3	1	3	1	1
706	1	0	1	1	1	1	1
707	1	1	1	1	1	1	1
708	1	1	2	1	1	1	1
709	1	1	1	1	2	1	1
710	1	0	2	1	2	1	1
711	1	0	3	1	3	1	1
712	1	0	2	1	2	1	1
713	1	0	1	1	3	1	1
714	1	0	4	1	3	1	2
715	1	1	2	1	3	1	1
716	1	0	3	1	1	1	1
717	1	0	3	1	1	1	3
718	1	0	4	1	3	1	2
719	1	1	1	1	3	1	1
720	1	1	2	1	2	1	1
721	1	1	1	1	3	1	1
722	1	1	1	1	1	1	1
723	1	1	1	1	1	1	3
724	1	0	3	1	1	1	2
725	1	0	4	1	1	1	3
726	1	0	1	1	1	1	1
727	1	1	1	1	1	1	1
728	1	1	1	1	2	1	3
729	1	0	1	1	1	1	2
730	1	0	3	1	2	1	1
731	1	0	3	1	2	1	1
732	1	0	2	1	1	1	1
733	1	0	3	1	1	1	3
734	1	0	2	1	1	1	1
735	1	1	4	1	1	1	3
736	1	1	1	1	1	1	1
737	1	1	1	1	1	1	1
738	1	0	1	1	1	1	1
739	1	1	1	1	1	1	2
740	1	0	4	1	1	1	1
741	1	0	4	1	1	1	1
742	1	0	1	1	1	1	1
743	1	1	4	1	2	2	1
744	1	1	1	1	1	1	1
745	1	1	4	1	2	1	1
746	1	0	1	1	1	1	1
747	1	0	4	1	3	1	1
748	1	0	3	1	2	1	1
749	1	1	2	1	3	1	1
750	1	0	2	1	2	1	1
751	1	0	2	1	2	1	3
752	1	0	1	1	1	1	1
753	1	0	4	1	2	1	1
754	1	0	4	1	1	1	1
755	1	0	3	1	1	1	2
756	1	0	4	1	1	1	1
757	1	0	3	1	1	1	2
758	1	0	4	1	1	1	1
759	1	1	1	1	1	1	2
760	1	1	4	1	1	1	1
761	1	1	1	1	1	1	1
762	1	1	1	1	1	1	2
763	1	0	3	1	1	1	1
764	1	0	1	1	1	1	1
765	1	0	1	1	1	1	2
766	1	0	1	1	2	1	2
767	1	0	1	1	1	1	3
768	1	0	3	1	2	1	1
769	1	2	1	1	1	1	1
770	1	1	1	1	1	1	1
771	1	0	3	1	3	1	2
772	1	0	4	2	1	1	3
773	1	0	4	1	1	1	2
774	1	0	3	1	1	1	1
775	1	0	3	1	1	1	1
776	1	3	1	2	2	1	3
777	1	1	3	1	1	1	2
778	1	0	2	1	3	1	1
779	1	1	1	1	1	1	1
780	1	2	1	1	2	1	2
781	1	0	2	1	1	1	1
782	1	0	4	1	3	1	2
783	1	0	3	1	1	1	3
784	1	1	1	1	3	1	1
785	1	1	3	1	1	1	1
786	1	1	4	1	3	1	3
787	1	1	4	1	1	1	1
788	1	0	1	1	1	1	1
789	1	1	2	1	3	1	1
790	1	0	1	1	3	1	1
791	1	0	1	1	1	1	1
792	1	0	1	1	3	1	2
793	1	2	4	1	1	1	2
794	1	0	3	1	3	1	1
795	1	1	2	1	1	1	1
796	1	1	3	1	1	1	2
797	1	0	1	1	3	1	2
798	1	0	3	1	3	1	1
799	1	1	1	1	1	1	1
800	1	1	1	1	1	1	1
801	1	1	1	1	2	1	1
802	1	0	4	1	1	1	2
803	1	1	3	1	1	1	1
804	1	0	3	1	1	1	3
805	1	1	1	2	1	1	2
806	1	0	3	1	1	1	2
807	1	0	1	1	1	1	3
808	1	1	4	1	3	1	3
809	1	0	3	1	2	1	1
810	1	0	1	1	1	1	2
811	1	0	4	1	3	1	2
812	1	0	1	1	3	1	3
813	1	1	1	1	1	1	1
814	1	0	1	1	3	1	3
815	1	0	4	1	1	1	1
816	1	1	1	1	1	1	3
817	1	0	3	1	3	1	2
818	1	0	2	1	1	1	3
819	1	0	2	2	1	1	1
820	1	0	3	1	1	1	1
821	1	0	4	1	1	1	3
822	1	0	4	1	1	1	2
823	1	0	3	1	1	1	1
824	1	0	4	1	1	1	1
825	1	0	2	1	1	1	1
826	1	0	3	1	1	1	1
827	1	0	4	1	3	1	1
828	1	0	3	1	3	1	1
829	1	0	4	1	1	1	1
830	1	1	4	1	1	1	1
831	1	0	1	1	3	1	2
832	1	1	2	1	1	1	1
833	1	0	3	1	1	1	3
834	1	1	1	1	1	1	1
835	1	0	3	1	1	1	3
836	1	0	1	1	1	1	1
837	1	0	4	1	1	1	3
838	1	1	1	1	1	1	1
839	1	1	2	1	1	1	1
840	1	1	1	1	2	1	3
841	1	1	2	1	1	1	1
842	1	0	2	1	3	1	1
843	1	0	1	1	1	1	1
844	1	0	4	1	3	1	1
845	1	1	1	1	1	1	1
846	1	0	3	1	3	1	3
847	1	1	1	1	2	1	2
848	1	3	1	1	2	1	1
849	1	2	1	1	1	1	2
850	1	1	2	2	2	1	1
851	1	1	1	1	1	1	2
852	1	1	1	1	1	1	2
853	1	0	4	1	1	1	1
854	1	1	1	1	2	1	2
855	1	0	1	1	1	1	1
856	1	1	1	1	1	1	1
857	1	0	1	1	3	1	1
858	1	1	2	1	1	1	2
859	1	1	2	1	2	1	1
860	1	1	2	1	1	1	1
861	1	1	1	1	1	1	2
862	1	0	3	1	1	1	1
863	1	0	2	1	1	1	1
864	1	1	1	1	1	1	1
865	1	1	1	1	1	1	2
866	1	0	4	1	1	1	3
867	1	1	1	1	1	1	1
868	1	1	1	1	1	1	1
869	1	1	1	1	1	1	2
870	1	0	3	1	3	2	2
871	1	1	1	1	3	1	3
872	1	0	3	1	1	1	1
873	1	0	4	1	1	1	1
874	1	0	1	1	3	1	1
875	1	1	1	1	3	1	2
876	1	0	4	1	2	1	3
877	1	0	4	1	1	1	3
878	1	0	1	1	1	1	3
879	1	1	1	1	1	1	1
880	1	2	1	1	3	2	2
881	1	1	1	1	1	1	3
882	1	1	1	1	1	1	3
883	1	1	1	1	3	1	2
884	1	1	1	1	1	2	3
885	1	1	1	1	1	1	2
886	1	0	1	1	1	1	1
887	1	0	1	1	1	1	2
888	1	1	2	1	1	1	1
889	1	0	3	1	1	1	2
890	1	1	1	1	1	1	1
891	1	2	1	1	1	1	2
892	1	1	1	1	1	1	1
893	1	1	3	1	1	1	1
894	1	0	1	1	1	1	2
895	1	0	1	1	1	1	2
896	1	0	4	1	1	1	1
897	1	0	4	1	1	1	3
898	1	1	3	1	1	1	3
899	1	1	1	1	1	1	2
900	1	2	3	1	1	1	2
901	1	1	3	1	1	1	2
902	1	1	1	1	1	1	2
903	1	1	1	1	1	1	1
904	1	1	1	1	1	1	1
905	1	1	4	1	1	1	3
906	1	0	1	1	1	1	1
907	1	1	1	1	1	1	2
908	1	1	2	1	1	1	2
909	1	1	1	1	1	1	1
910	1	0	4	1	1	1	1
911	1	0	1	2	1	3	1
912	1	1	1	1	1	1	1
913	1	0	3	1	1	1	1
914	1	0	4	1	1	1	1
915	1	0	4	1	1	1	3
916	1	1	1	1	1	1	2
917	1	1	1	1	3	1	1
918	1	0	3	1	1	1	3
919	1	0	3	1	1	1	1
920	1	0	4	1	3	1	1
921	1	1	1	1	1	1	1
922	1	0	4	1	1	1	1
923	1	0	3	1	1	1	1
924	1	0	3	1	1	1	1
925	1	0	1	1	1	1	1
926	1	0	3	1	3	1	1
927	1	0	3	1	1	1	2
928	1	0	3	1	1	1	1
929	1	0	3	1	1	1	3
930	1	0	3	1	1	1	1
931	1	0	4	1	1	1	1
932	1	0	4	1	1	1	1
933	1	0	4	1	3	1	1
934	1	0	3	1	1	1	1
935	1	1	3	1	3	2	2
936	1	0	3	1	1	1	1
937	1	0	3	1	3	1	1
938	1	0	3	1	1	1	3
939	1	1	4	1	3	1	3
940	1	0	2	1	1	1	1
941	1	1	1	1	3	1	2
942	1	0	1	1	1	2	2
943	1	0	3	1	1	1	1
944	1	0	4	1	1	1	1
945	1	0	1	1	3	1	1
946	1	0	4	1	1	1	1
947	1	0	3	1	1	1	3
948	1	0	4	1	1	1	3
949	1	0	1	1	1	1	2
950	1	0	1	1	1	1	1
951	1	0	1	1	1	1	1
952	1	1	2	1	1	1	1
953	1	0	4	1	1	1	1
954	1	1	2	1	1	1	1
955	1	1	2	1	1	1	1
956	1	0	2	1	3	1	1
957	1	0	3	1	3	1	2
958	1	0	2	1	1	1	1
959	1	1	1	1	3	1	2
960	1	1	4	1	1	1	3
961	1	1	3	1	1	1	1
962	1	0	3	1	3	1	2
963	1	0	1	1	3	1	2
964	1	0	3	1	3	1	1
965	1	0	4	2	1	1	3
966	1	0	1	1	1	1	1
967	1	0	4	1	3	2	1
968	1	0	1	1	1	1	1
969	1	0	1	1	1	1	2
970	1	0	4	1	2	1	3
971	1	1	1	1	2	1	1
972	1	1	4	1	2	1	1
973	1	0	4	1	1	1	1
974	1	0	3	1	1	1	1
975	1	0	1	1	1	1	3
976	1	0	4	1	2	1	1
977	1	0	1	1	1	1	1
978	1	0	1	1	1	1	3
979	1	0	3	1	3	1	3
980	1	1	4	1	1	1	2
981	1	1	1	1	1	1	3
982	1	0	1	1	1	1	1
983	1	1	1	1	1	1	2
984	1	1	3	1	1	1	2
985	1	0	3	1	1	1	1
986	1	1	2	1	1	1	1
987	1	1	2	1	1	1	3
988	1	1	3	2	1	2	3
989	1	1	3	1	3	2	2
990	1	0	4	1	3	1	2
991	1	0	4	1	2	1	1
992	1	0	4	1	2	1	3
993	1	1	1	1	1	1	2
994	1	0	4	1	3	1	1
995	1	1	1	1	1	1	2
996	1	1	1	1	3	1	1
997	1	1	1	1	1	1	1
998	1	1	1	1	2	1	3
999	1	2	1	1	1	1	1
1000	1	1	1	1	1	1	1
1001	1	1	3	1	3	1	1
1002	1	1	1	1	1	1	3
1003	1	1	1	1	1	1	1
1004	1	1	1	1	1	1	1
1005	1	1	3	1	3	1	1
1006	1	1	1	1	3	2	2
1007	1	1	1	1	1	1	2
1008	1	1	4	1	1	1	3
1009	1	1	4	1	1	1	1
1010	1	0	1	1	3	1	3
1011	1	0	1	1	1	1	1
1012	1	1	4	1	1	1	2
1013	1	1	1	1	1	1	1
1014	1	1	1	1	1	1	1
1015	1	1	4	1	1	1	3
1016	1	1	4	1	1	1	2
1017	1	1	3	1	2	1	2
1018	1	1	4	1	1	1	2
1019	1	1	4	1	1	1	2
1020	1	0	4	1	1	1	2
1021	1	0	1	1	3	1	1
1022	1	0	1	1	3	1	1
1023	1	1	4	1	1	1	2
1024	1	0	4	1	1	1	2
1025	1	0	3	1	2	1	1
1026	1	0	3	1	1	1	1
1027	1	0	1	1	3	1	1
1028	1	1	1	1	3	1	1
1029	1	1	4	1	1	1	1
1030	1	1	1	1	1	1	2
1031	1	0	3	1	1	1	1
1032	1	1	3	1	3	1	1
1033	1	0	3	1	3	1	1
1034	1	1	1	1	1	1	1
1035	1	2	1	1	3	1	1
1036	1	1	1	2	1	1	2
1037	1	0	1	1	1	1	1
1038	1	1	1	1	1	1	1
1039	1	0	2	1	2	1	1
1040	1	1	4	1	2	1	3
1041	1	1	2	1	1	1	3
1042	1	1	1	2	1	1	2
1043	1	0	3	1	1	1	1
1044	1	1	1	1	1	1	1
1045	1	0	1	1	3	1	3
1046	1	0	3	1	1	1	1
1047	1	1	1	1	1	1	1
1048	1	1	2	1	1	1	1
1049	1	1	1	1	1	1	3
1050	1	1	1	1	1	1	2
1051	1	0	3	1	3	1	1
1052	1	1	1	1	1	1	1
1053	1	1	1	1	1	1	1
1054	1	0	2	1	1	1	1
1055	1	1	2	1	2	1	1
1056	1	0	1	1	1	1	1
1057	1	1	1	1	3	1	1
1058	1	2	1	1	3	1	1
1059	1	0	1	1	1	1	1
1060	1	1	1	1	1	1	1
1061	1	1	1	1	1	1	1
1062	1	0	3	1	1	1	1
1063	1	1	1	1	1	1	1
1064	1	1	1	1	1	1	1
1065	1	1	1	1	1	1	1
1066	1	0	1	2	3	2	2
1067	1	1	2	1	1	1	1
1068	1	0	1	1	2	1	1
1069	1	1	2	1	1	1	2
1070	1	1	1	1	1	1	1
1071	1	4	1	1	1	1	1
1072	1	1	1	1	1	1	3
1073	1	4	1	1	1	1	1
1074	1	2	1	1	1	1	1
1075	1	0	4	1	1	1	3
1076	1	1	1	1	1	1	1
1077	1	1	1	1	1	1	1
1078	1	1	1	1	1	1	1
1079	1	1	1	1	1	1	1
1080	1	0	3	1	1	1	1
1081	1	1	2	1	1	1	1
1082	1	1	1	1	1	1	1
1083	1	1	1	1	1	1	1
1084	1	1	2	1	1	1	1
1085	1	2	1	1	1	1	1
1086	1	0	4	1	1	1	1
1087	1	1	1	1	2	1	1
1088	1	1	2	1	1	1	1
1089	1	0	4	1	1	1	1
1090	1	0	4	1	1	1	3
1091	1	0	4	1	3	1	1
1092	1	1	1	1	2	1	1
1093	1	0	3	1	2	1	3
1094	1	0	1	1	3	1	1
1095	1	0	4	1	1	1	1
1096	1	0	2	1	2	1	1
1097	1	0	4	1	1	2	3
1098	1	0	1	1	1	1	1
1099	1	0	1	1	1	1	3
1100	1	0	4	2	1	3	2
1101	1	0	2	1	2	1	1
1102	1	0	4	2	1	1	1
1103	1	0	2	1	2	1	1
1104	1	0	3	1	2	1	3
1105	1	0	1	1	1	1	1
1106	1	0	1	1	1	1	1
1107	1	0	4	1	1	2	3
1108	1	1	1	1	1	1	3
1109	1	0	1	2	1	2	3
1110	1	0	4	1	2	2	2
1111	1	1	4	1	3	1	1
1112	1	0	2	1	2	1	1
1113	1	0	4	1	1	1	1
1114	1	0	4	1	1	1	1
1115	1	0	1	1	2	1	2
1116	1	0	1	1	2	1	3
1117	1	0	4	1	3	1	2
1118	1	0	1	1	1	1	1
1119	1	0	1	1	1	1	1
1120	1	0	4	2	1	1	1
1121	1	0	1	1	1	1	1
1122	1	1	1	1	1	1	1
1123	1	1	2	1	1	1	1
1124	1	0	1	1	1	1	1
1125	1	0	1	1	2	1	3
1126	1	0	1	1	1	1	1
1127	1	0	4	1	1	2	2
1128	1	0	1	1	1	1	3
1129	1	0	1	1	1	1	1
1130	1	1	1	1	1	1	1
1131	1	0	1	2	1	3	1
1132	1	0	4	1	1	2	3
1133	1	0	1	1	3	1	1
1134	1	0	1	1	3	1	1
1135	1	0	1	1	3	1	1
1136	1	0	4	1	1	1	2
1137	1	0	3	1	2	1	1
1138	1	0	4	1	1	1	2
1139	1	0	1	1	1	1	1
1140	1	1	4	1	1	1	1
1141	1	0	4	1	1	1	1
1142	1	0	1	1	1	1	1
1143	1	0	4	1	1	1	1
1144	1	0	3	1	3	1	1
1145	1	0	1	1	1	1	1
1146	1	0	4	1	1	1	1
1147	1	1	4	2	2	1	1
1148	1	0	1	1	2	1	1
1149	1	0	4	1	1	1	2
1150	1	0	4	1	1	1	2
1151	1	0	4	1	3	1	1
1152	1	0	3	1	1	1	1
1153	1	0	4	1	1	1	2
1154	1	0	2	1	3	1	2
1155	1	0	4	1	2	1	1
1156	1	0	1	1	1	3	1
1157	1	0	4	2	3	1	1
1158	1	1	4	1	2	1	1
1159	1	0	3	1	1	1	1
1160	1	0	1	1	1	1	1
1161	1	1	1	1	1	1	2
1162	1	1	1	1	3	1	2
1163	1	0	4	1	2	1	3
1164	1	0	1	1	1	1	2
1165	1	0	2	1	1	1	1
1166	1	0	3	1	1	1	1
1167	1	0	4	2	1	1	1
1168	1	0	4	1	3	1	1
1169	1	0	4	1	1	2	3
1170	1	0	4	1	2	1	1
1171	1	1	4	1	2	1	1
1172	1	0	2	1	1	1	1
1173	1	0	4	2	3	1	1
1174	1	1	4	1	1	1	3
1175	1	0	4	2	1	1	3
1176	1	0	1	1	1	1	1
1177	1	0	4	1	1	1	3
1178	1	0	4	1	3	1	3
1179	1	0	1	1	3	1	1
1180	1	0	2	1	1	1	1
1181	1	0	4	1	2	1	1
1182	1	0	4	1	2	1	1
1183	1	0	1	1	1	1	1
1184	1	0	1	1	1	1	2
1185	1	0	1	1	3	1	1
1186	1	0	4	1	3	1	1
1187	1	0	4	1	1	1	3
1188	1	0	1	1	1	1	3
1189	1	0	4	1	1	1	1
1190	1	0	1	1	1	1	1
1191	1	0	2	1	3	1	1
1192	1	0	1	1	2	1	1
1193	1	0	4	1	3	1	2
1194	1	0	1	1	1	1	1
1195	1	0	4	1	3	1	1
1196	1	0	4	2	3	2	2
1197	1	0	3	1	1	1	2
1198	1	0	4	1	2	1	1
1199	1	1	1	1	1	1	2
1200	1	1	4	1	1	1	1
1201	1	0	1	1	2	1	1
1202	1	0	1	1	1	1	1
1203	1	0	4	1	1	1	1
1204	1	0	1	1	1	1	2
1205	1	0	2	1	2	1	1
1206	1	0	4	1	3	1	2
1207	1	1	3	1	1	1	2
1208	1	0	1	1	2	1	2
1209	1	0	1	1	3	1	1
1210	1	0	1	1	1	1	2
1211	1	0	4	1	1	1	3
1212	1	0	1	1	1	1	2
1213	1	0	1	1	1	2	3
1214	1	0	4	1	1	1	2
1215	1	0	4	1	1	1	1
1216	1	0	4	1	1	1	1
1217	1	1	2	1	1	1	1
1218	1	0	3	1	2	1	1
1219	1	0	1	1	3	1	1
1220	1	0	4	1	1	1	1
1221	1	0	4	1	2	1	1
1222	1	0	2	1	1	1	2
1223	1	0	4	1	1	1	1
1224	1	0	1	1	1	1	1
1225	1	0	4	1	2	1	3
1226	1	0	1	1	2	1	3
1227	1	0	1	1	1	1	1
1228	1	0	1	1	1	1	2
1229	1	1	1	1	2	1	3
1230	1	0	1	1	1	1	1
1231	1	0	4	1	3	1	1
1232	1	0	4	1	1	2	3
1233	1	0	1	1	1	1	1
1234	1	0	3	1	1	2	2
1235	1	0	2	1	1	1	2
1236	1	0	1	1	1	1	1
1237	1	0	3	1	1	1	1
1238	1	0	4	2	1	1	1
1239	1	0	4	1	3	1	1
1240	1	0	1	1	1	2	1
1241	1	0	1	2	1	1	3
1242	1	0	3	1	1	1	2
1243	1	1	4	1	1	1	2
1244	1	0	3	1	3	1	1
1245	1	0	3	1	2	1	1
1246	1	0	1	1	1	1	1
1247	1	0	4	1	1	1	1
1248	1	0	2	1	2	1	1
1249	1	0	4	1	3	1	1
1250	1	0	1	1	1	2	1
1251	1	0	1	1	1	1	2
1252	1	0	1	1	1	1	1
1253	1	0	3	1	3	1	1
1254	1	0	1	1	1	1	1
1255	1	0	4	1	2	1	1
1256	1	0	4	1	1	1	1
1257	1	0	1	1	2	2	3
1258	1	0	2	1	3	1	3
1259	1	0	1	1	1	1	1
1260	1	0	4	2	1	1	1
1261	1	0	1	1	3	1	1
1262	1	0	1	1	1	1	1
1263	1	0	2	1	2	1	1
1264	1	0	1	1	1	1	2
1265	1	0	4	1	1	1	1
1266	1	0	1	1	1	1	1
1267	1	1	4	1	2	1	1
1268	1	0	3	1	1	1	1
1269	1	0	4	1	1	1	1
1270	1	0	1	1	3	1	1
1271	1	0	4	1	1	1	1
1272	1	0	1	1	2	2	2
1273	1	1	3	1	3	1	1
1274	1	0	4	1	1	1	3
1275	1	1	4	1	2	1	3
1276	1	0	1	1	1	1	2
1277	1	0	1	1	1	1	1
1278	1	0	1	1	2	1	3
1279	1	1	1	1	1	1	2
1280	1	1	1	1	1	1	1
1281	1	0	4	1	1	1	1
1282	1	0	4	1	2	1	2
1283	1	0	2	1	1	1	1
1284	1	0	1	1	2	1	1
1285	1	1	4	1	1	1	1
1286	1	2	1	1	3	1	2
1287	1	0	3	1	1	1	1
1288	1	0	1	1	1	1	1
1289	1	0	1	1	1	2	2
1290	1	0	4	1	1	1	1
1291	1	0	1	1	1	1	1
1292	1	0	4	1	1	1	3
1293	1	0	1	1	1	1	1
1294	1	0	4	1	2	1	1
1295	1	0	2	1	2	1	1
1296	1	0	4	1	2	1	3
1297	1	0	4	1	2	1	1
1298	1	0	4	1	3	1	3
1299	1	0	4	1	3	1	1
1300	1	0	4	1	3	1	2
1301	1	0	4	1	3	1	1
1302	1	0	1	1	1	1	3
1303	1	1	1	1	1	1	1
1304	1	1	1	1	1	1	1
1305	1	0	1	1	1	1	2
1306	1	0	1	1	3	1	1
1307	1	1	1	1	3	1	2
1308	1	0	3	1	1	1	2
1309	1	0	4	1	2	1	1
1310	1	0	2	1	1	1	3
1311	1	0	4	1	1	1	1
1312	1	0	1	1	1	2	1
1313	1	0	1	1	1	1	3
1314	1	0	3	1	2	1	1
1315	1	0	3	1	3	1	2
1316	1	0	4	1	2	2	3
1317	1	0	1	1	1	1	2
1318	1	0	4	1	1	1	1
1319	1	0	2	1	2	1	1
1320	1	0	1	1	3	1	1
1321	1	0	4	1	3	1	3
1322	1	0	3	1	1	1	1
1323	1	0	1	1	1	1	1
1324	1	0	4	1	1	2	2
1325	1	0	4	1	3	1	1
1326	1	0	3	1	3	1	2
1327	1	0	2	1	1	1	1
1328	1	0	2	1	1	1	2
1329	1	0	2	1	1	1	1
1330	1	0	2	1	1	2	3
1331	1	0	1	1	1	2	3
1332	1	0	3	1	3	1	1
1333	1	0	4	1	1	1	1
1334	1	0	1	1	1	1	2
1335	1	1	1	1	1	1	1
1336	1	0	1	1	1	1	1
1337	1	1	1	1	1	1	2
1338	1	0	1	1	1	1	1
1339	1	0	1	1	1	1	2
1340	1	0	1	1	1	1	3
1341	1	0	1	1	3	1	1
1342	1	0	4	1	1	2	3
1343	1	0	4	1	1	1	1
1344	1	0	3	1	1	1	1
1345	1	0	4	1	3	1	1
1346	1	0	4	1	1	1	1
1347	1	0	1	1	1	1	1
1348	1	0	2	1	1	2	2
1349	1	0	4	1	1	1	1
1350	1	0	4	1	1	1	1
1351	1	0	4	1	1	1	1
1352	1	0	1	1	2	1	1
1353	1	0	1	1	1	1	1
1354	1	0	3	1	2	1	1
1355	1	0	4	1	1	2	3
1356	1	0	4	1	1	1	1
1357	1	0	4	1	1	1	1
1358	1	0	3	1	1	1	1
1359	1	0	4	1	1	1	1
1360	1	0	1	1	1	1	2
1361	1	0	4	2	2	1	1
1362	1	0	1	1	1	2	3
1363	1	0	3	1	3	1	1
1364	1	0	4	1	3	1	3
1365	1	0	1	1	1	1	1
1366	1	0	4	1	1	1	3
1367	1	0	3	1	1	1	1
1368	1	0	4	1	1	1	1
1369	1	0	3	1	1	1	1
1370	1	0	4	1	1	1	1
1371	1	0	1	2	1	2	2
1372	1	0	4	1	2	1	3
1373	1	0	1	1	1	1	1
1374	1	1	4	1	1	1	1
1375	1	0	3	1	3	1	1
1376	1	0	1	1	1	2	2
1377	1	0	4	1	1	1	1
1378	1	0	3	1	1	1	2
1379	1	0	1	1	1	1	3
1380	1	0	4	1	1	1	1
1381	1	1	1	1	1	1	1
1382	1	0	3	1	1	1	1
1383	1	0	3	1	1	1	1
1384	1	0	3	1	2	1	2
1385	1	0	4	1	1	2	3
1386	1	0	4	1	1	1	2
1387	1	0	4	1	1	1	1
1388	1	0	3	1	1	1	1
1389	1	0	2	1	3	1	3
1390	1	0	3	1	1	1	2
1391	1	0	1	1	1	1	3
1392	1	0	1	1	1	1	1
1393	1	0	1	1	2	1	1
1394	1	0	1	1	1	1	1
1395	1	0	2	1	1	1	1
1396	1	0	1	1	1	1	1
1397	1	0	4	1	1	1	1
1398	1	0	4	1	1	1	1
1399	1	0	3	1	1	1	2
1400	1	2	1	1	1	1	2
1401	1	0	3	1	1	1	1
1402	1	0	2	1	2	1	3
1403	1	0	4	1	1	1	1
1404	1	0	1	1	1	1	1
1405	1	0	1	1	1	1	1
1406	1	0	3	1	1	1	1
1407	1	0	3	1	1	1	1
1408	1	0	1	1	2	1	1
1409	1	0	2	1	1	1	1
1410	1	0	3	2	3	1	1
1411	1	0	1	1	1	1	1
1412	1	0	1	1	2	1	1
1413	1	0	3	1	1	1	1
1414	1	0	4	1	1	1	1
1415	1	0	4	1	3	1	2
1416	1	1	3	1	1	1	1
1417	1	1	1	2	2	2	3
1418	1	0	1	1	1	1	1
1419	1	0	4	1	2	2	3
1420	1	0	4	2	3	3	1
1421	1	0	1	1	1	1	2
1422	1	0	4	1	1	1	1
1423	1	0	2	1	1	1	3
1424	1	0	1	2	2	1	1
1425	1	0	4	1	1	1	2
1426	1	0	4	1	1	1	1
1427	1	0	1	1	2	2	1
1428	1	0	4	1	2	1	2
1429	1	0	1	1	1	1	1
1430	1	0	2	1	1	1	3
1431	1	1	2	1	2	1	3
1432	1	0	1	1	3	1	1
1433	1	0	4	1	1	2	3
1434	1	0	3	1	3	1	2
1435	1	0	4	1	1	1	3
1436	1	0	1	1	3	1	1
1437	1	0	1	1	1	1	1
1438	1	1	2	1	2	1	1
1439	1	0	4	2	1	1	2
1440	1	0	1	1	1	1	1
1441	1	0	4	1	1	1	1
1442	1	0	3	1	3	1	1
1443	1	1	1	1	1	1	3
1444	1	0	2	1	1	1	1
1445	1	0	4	1	2	2	3
1446	1	0	4	1	1	1	1
1447	1	0	4	1	2	1	1
1448	1	0	1	1	1	1	1
1449	1	0	4	1	1	1	1
1450	1	1	1	1	3	1	2
1451	1	0	4	1	2	1	1
1452	1	0	4	2	2	1	1
1453	1	3	1	1	1	1	1
1454	1	0	4	1	2	1	1
1455	1	0	1	1	3	1	3
1456	1	0	1	1	1	1	1
1457	1	0	1	1	1	1	2
1458	1	0	4	1	3	1	1
1459	1	0	1	2	1	3	1
1460	1	0	1	1	1	1	3
1461	1	0	3	1	3	1	2
1462	1	1	3	1	2	1	1
1463	1	0	1	1	1	1	1
1464	1	0	4	1	1	1	1
1465	1	1	1	1	1	1	1
1466	1	0	1	1	2	1	1
1467	1	0	1	1	1	1	1
1468	1	1	1	1	1	1	2
1469	1	0	4	2	1	1	1
1470	1	0	2	1	1	1	1
1471	1	0	1	1	2	1	2
1472	1	0	1	1	3	1	1
1473	1	1	2	1	1	1	1
1474	1	0	4	2	1	1	1
1475	1	0	1	1	1	1	2
1476	1	0	4	1	2	1	1
1477	1	0	1	2	1	2	3
1478	1	0	4	1	1	1	1
1479	1	0	4	1	1	1	1
1480	1	0	1	1	1	1	3
1481	1	0	3	1	2	1	1
1482	1	0	3	1	1	1	1
1483	1	0	4	1	1	1	1
1484	1	0	4	1	1	2	3
1485	1	0	1	1	1	1	1
1486	1	0	3	1	1	1	2
1487	1	0	1	1	1	1	1
1488	1	0	1	1	1	1	1
1489	1	0	4	1	1	1	1
1490	1	0	1	1	3	1	1
1491	1	0	3	1	1	1	2
1492	1	0	4	2	1	1	1
1493	1	0	2	1	1	1	1
1494	1	0	4	1	3	1	1
1495	1	0	3	1	1	1	2
1496	1	0	1	1	1	1	3
1497	1	0	1	1	1	1	1
1498	1	0	1	1	3	1	2
1499	1	0	4	1	1	1	1
1500	1	0	1	1	3	1	1
1501	1	0	4	1	1	1	1
1502	1	0	1	1	1	1	1
1503	1	0	4	1	1	1	1
1504	1	0	1	1	1	1	1
1505	1	0	4	2	1	1	1
1506	1	0	3	1	1	1	1
1507	1	0	1	1	1	1	2
1508	1	0	1	1	3	1	1
1509	1	0	3	1	1	1	1
1510	1	0	4	1	1	1	2
1511	1	0	1	1	1	1	1
1512	1	1	2	1	1	1	1
1513	1	0	1	1	1	1	1
1514	1	0	1	1	2	1	1
1515	1	0	4	1	1	1	1
1516	1	0	1	1	1	1	1
1517	1	0	4	1	2	1	1
1518	1	0	4	1	1	1	2
1519	1	0	1	1	1	1	1
1520	1	0	4	1	2	1	1
1521	1	0	4	1	2	1	1
1522	1	0	1	1	1	1	1
1523	1	1	1	1	2	1	3
1524	1	0	3	1	1	2	3
1525	1	0	3	1	1	1	1
1526	1	0	4	1	1	1	1
1527	1	0	2	1	1	1	3
1528	1	0	4	1	1	1	2
1529	1	0	1	1	1	1	1
1530	1	0	4	2	2	1	1
1531	1	0	1	1	3	1	1
1532	1	0	1	1	3	1	2
1533	1	0	4	1	2	1	1
1534	1	0	4	1	2	1	1
1535	1	0	4	1	2	1	2
1536	1	0	1	1	1	1	2
1537	1	0	1	1	2	1	2
1538	1	0	4	2	1	1	1
1539	1	0	4	1	1	1	1
1540	1	0	1	1	1	1	1
1541	1	0	1	1	1	1	1
1542	1	0	2	1	1	1	1
1543	1	0	1	1	1	1	1
1544	1	0	4	1	1	1	1
1545	1	0	4	1	1	1	1
1546	1	0	1	1	1	1	1
1547	1	0	4	1	1	1	1
1548	1	0	1	1	1	1	1
1549	1	0	1	1	1	1	2
1550	1	0	4	1	1	1	1
1551	1	0	1	1	1	1	1
1552	1	0	4	1	1	1	1
1553	1	0	1	1	1	1	1
1554	1	1	1	1	1	1	3
1555	1	0	3	1	1	1	2
1556	1	0	3	1	3	1	1
1557	1	0	1	1	2	1	1
1558	1	0	2	1	3	1	2
1559	1	0	1	1	1	1	3
1560	1	0	4	1	1	1	3
1561	1	0	1	1	1	1	1
1562	1	0	1	1	2	1	1
1563	1	0	1	1	1	1	1
1564	1	0	1	1	1	1	1
1565	1	0	4	1	1	1	1
1566	1	0	4	1	1	1	1
1567	1	0	4	1	1	1	1
1568	1	1	1	1	2	1	1
1569	1	0	4	1	1	1	3
1570	1	0	3	1	1	1	1
1571	1	0	4	1	1	1	1
1572	1	0	4	1	2	1	2
1573	1	0	1	1	3	1	2
1574	1	0	4	1	2	1	3
1575	1	0	3	1	1	1	3
1576	1	0	1	1	1	1	1
1577	1	0	4	2	1	3	2
1578	1	0	4	1	1	1	1
1579	1	0	2	1	1	2	3
1580	1	0	4	1	2	1	1
1581	1	0	4	1	1	1	1
1582	1	0	1	1	1	1	1
1583	1	1	1	1	1	1	1
1584	1	1	1	1	1	1	1
1585	1	0	2	1	2	2	2
1586	1	0	4	1	1	2	3
1587	1	0	1	1	2	2	1
1588	1	0	4	1	1	1	1
1589	1	0	4	1	2	1	3
1590	1	0	4	2	3	1	1
1591	1	0	4	1	2	1	1
1592	1	0	1	1	1	1	2
1593	1	1	4	1	2	1	1
1594	1	0	3	1	1	1	1
1595	1	0	2	1	1	1	1
1596	1	1	2	1	1	1	3
1597	1	0	4	1	1	1	3
1598	1	0	4	1	2	1	3
1599	1	0	1	1	3	1	1
1600	1	0	1	1	1	1	2
1601	1	0	4	1	3	1	1
1602	1	0	1	1	1	1	1
1603	1	0	1	1	1	1	2
1604	1	1	1	1	1	1	1
1605	1	0	3	1	2	1	2
1606	1	0	4	1	1	1	3
1607	1	0	4	2	1	1	3
1608	1	0	1	1	1	1	1
1609	1	0	2	1	1	1	2
1610	1	0	1	1	1	1	2
1611	1	0	3	1	3	1	2
1612	1	0	2	1	3	1	1
1613	1	0	1	1	3	1	1
1614	1	0	4	1	1	1	1
1615	1	0	1	1	3	1	1
1616	1	0	4	1	1	1	1
1617	1	0	1	1	1	1	2
1618	1	0	3	1	3	1	1
1619	1	0	4	1	1	1	1
1620	1	0	1	1	1	1	2
1621	1	0	2	1	1	1	3
1622	1	0	1	1	1	1	1
1623	1	0	4	1	2	1	1
1624	1	0	2	1	1	1	2
1625	1	0	3	1	1	1	2
1626	1	1	1	1	1	1	2
1627	1	0	4	2	1	1	1
1628	1	0	1	1	2	2	1
1629	1	0	2	1	1	1	3
1630	1	0	2	1	2	1	1
1631	1	0	3	1	1	1	1
1632	1	0	3	1	1	1	3
1633	1	0	1	1	2	1	1
1634	1	0	2	1	1	1	1
1635	1	1	2	1	1	1	1
1636	1	0	4	1	2	1	1
1637	1	1	2	1	1	1	3
1638	1	0	1	1	2	2	2
1639	1	0	4	2	1	1	3
1640	1	0	1	1	1	1	1
1641	1	0	2	1	1	1	1
1642	1	0	4	1	1	1	1
1643	1	0	1	1	2	2	2
1644	1	0	4	1	1	1	1
1645	1	0	4	1	2	1	1
1646	1	0	2	1	1	1	1
1647	1	0	3	1	2	1	1
1648	1	1	1	1	3	1	1
1649	1	0	4	1	1	1	1
1650	1	0	2	1	3	1	1
1651	1	0	1	1	1	2	3
1652	1	0	1	1	1	2	1
1653	1	0	3	1	1	1	2
1654	1	0	3	1	1	1	1
1655	1	0	4	1	2	1	1
1656	1	1	1	1	1	1	1
1657	1	1	2	1	2	1	1
1658	1	0	1	1	1	1	2
1659	1	0	4	1	1	1	1
1660	1	0	3	1	3	1	1
1661	1	0	1	1	1	1	2
1662	1	0	4	1	1	1	1
1663	1	0	1	1	3	1	1
1664	1	0	1	1	1	1	3
1665	1	0	1	1	1	1	1
1666	1	0	1	1	3	1	1
1667	1	0	1	1	1	1	1
1668	1	0	1	1	3	1	1
1669	1	0	4	2	1	1	1
1670	1	0	1	1	1	1	1
1671	1	0	4	1	1	2	3
1672	1	0	1	1	1	1	1
1673	1	0	2	1	1	1	3
1674	1	0	1	1	1	1	1
1675	1	0	3	1	1	1	1
1676	1	0	4	1	1	1	1
1677	1	0	1	1	1	1	1
1678	1	0	3	1	1	1	1
1679	1	0	4	1	2	1	1
1680	1	0	4	1	1	1	1
1681	1	0	2	1	1	1	1
1682	1	0	4	1	1	1	2
1683	1	0	4	1	1	1	1
1684	1	0	1	1	1	1	1
1685	1	0	4	1	2	2	3
1686	1	0	4	1	2	1	1
1687	1	0	4	1	1	1	1
1688	1	0	4	1	1	1	1
1689	1	0	3	1	3	1	1
1690	1	0	1	2	2	2	3
1691	1	0	1	1	3	1	1
1692	1	1	1	1	2	1	1
1693	1	0	3	1	3	1	2
1694	1	1	1	1	1	1	2
1695	1	0	3	1	3	1	1
1696	1	0	2	1	1	1	1
1697	1	0	1	1	1	1	1
1698	1	1	3	1	1	1	2
1699	1	0	4	1	3	1	3
1700	1	0	1	1	1	1	1
1701	1	0	4	2	2	1	1
1702	1	0	4	1	1	1	1
1703	1	0	1	1	1	1	1
1704	1	0	4	1	2	1	3
1705	1	0	1	1	1	1	1
1706	1	0	1	1	1	1	1
1707	1	0	4	1	1	1	1
1708	1	1	4	1	2	1	1
1709	1	0	1	1	3	1	1
1710	1	0	1	1	2	1	1
1711	1	0	3	1	1	1	1
1712	1	0	4	1	1	1	1
1713	1	0	3	2	3	3	1
1714	1	0	4	1	1	1	1
1715	1	0	4	1	3	3	1
1716	1	0	1	1	1	1	3
1717	1	1	2	1	2	2	3
1718	1	0	4	1	1	1	1
1719	1	0	1	1	1	1	1
1720	1	0	4	1	1	1	1
1721	1	0	4	1	1	1	2
1722	1	0	3	1	3	1	1
1723	1	0	1	1	2	1	1
1724	1	0	4	1	2	1	1
1725	1	1	1	1	3	1	1
1726	1	0	4	1	1	1	1
1727	1	0	4	1	1	1	1
1728	1	0	2	1	1	1	1
1729	1	0	3	1	3	1	1
1730	1	0	4	1	1	1	1
1731	1	0	4	1	1	1	1
1732	1	1	1	1	2	1	2
1733	1	0	1	1	1	1	1
1734	1	1	1	1	2	1	1
1735	1	0	4	1	1	1	2
1736	1	0	2	1	1	1	1
1737	1	0	4	1	1	1	1
1738	1	0	1	1	1	1	1
1739	1	0	4	1	2	1	1
1740	1	0	3	1	3	1	2
1741	1	0	3	1	3	1	1
1742	1	0	1	1	1	1	1
1743	1	0	1	1	1	1	2
1744	1	0	4	1	1	1	1
1745	1	0	1	1	2	1	3
1746	1	0	4	1	2	1	1
1747	1	0	4	1	1	1	3
1748	1	0	1	1	1	1	1
1749	1	0	1	1	1	1	1
1750	1	0	2	1	2	1	1
1751	1	1	1	1	1	1	3
1752	1	1	4	1	2	1	3
1753	1	0	1	1	3	1	1
1754	1	0	1	1	1	1	1
1755	1	0	1	1	3	1	1
1756	1	0	4	1	1	1	2
1757	1	1	1	1	1	1	3
1758	1	0	4	1	1	2	3
1759	1	0	1	1	1	1	1
1760	1	0	4	1	2	1	1
1761	1	0	4	1	1	1	2
1762	1	0	1	1	1	1	1
1763	1	0	3	1	2	1	2
1764	1	0	1	1	1	1	1
1765	1	0	2	1	1	1	1
1766	1	0	4	1	1	1	3
1767	1	0	1	1	2	1	1
1768	1	0	3	1	1	1	2
1769	1	0	1	1	1	1	1
1770	1	0	1	1	1	1	3
1771	1	0	1	1	1	1	2
1772	1	0	4	2	1	1	3
1773	1	0	4	1	1	2	3
1774	1	0	3	1	1	1	2
1775	1	0	1	1	1	1	1
1776	1	0	1	1	1	1	1
1777	1	0	1	1	1	2	1
1778	1	0	1	1	1	1	1
1779	1	0	1	1	1	1	1
1780	1	0	1	1	1	1	1
1781	1	0	1	1	1	1	1
1782	1	0	1	1	1	1	3
1783	1	0	4	1	1	1	3
1784	1	0	1	1	1	1	1
1785	1	1	4	1	1	1	1
1786	1	0	2	1	3	1	1
1787	1	1	1	1	1	1	2
1788	1	0	3	1	1	1	1
1789	1	0	4	1	1	1	2
1790	1	0	4	1	1	1	1
1791	1	0	3	1	1	1	2
1792	1	0	4	1	1	1	3
1793	1	0	1	1	1	1	1
1794	1	0	1	1	1	1	2
1795	1	0	2	1	1	1	1
1796	1	1	1	1	3	1	1
1797	1	0	1	1	3	1	1
1798	1	0	1	1	1	1	1
1799	1	0	1	1	1	1	1
1800	1	0	1	1	3	1	1
1801	1	0	3	1	1	1	1
1802	1	0	1	1	1	1	1
1803	1	0	4	1	1	1	3
1804	1	0	2	1	3	1	1
1805	1	0	4	1	2	1	1
1806	1	1	4	1	1	2	3
1807	1	0	1	1	1	1	1
1808	1	1	1	1	1	1	1
1809	1	0	1	1	1	1	1
1810	1	1	1	1	2	1	1
1811	1	0	1	1	2	1	1
1812	1	0	4	2	1	1	1
1813	1	0	3	1	1	1	1
1814	1	0	1	1	2	1	3
1815	1	0	4	1	3	1	1
1816	1	0	1	1	1	1	1
1817	1	0	4	1	1	1	1
1818	1	0	4	1	1	2	3
1819	1	0	1	1	3	1	2
1820	1	0	4	1	3	1	2
1821	1	0	2	1	1	1	1
1822	1	0	3	1	1	1	1
1823	1	1	4	1	1	1	2
1824	1	0	1	1	1	1	2
1825	1	0	1	1	1	1	2
1826	1	0	4	1	3	1	1
1827	1	0	4	1	2	1	1
1828	1	0	3	1	1	1	1
1829	1	0	3	1	1	2	3
1830	1	1	1	2	3	3	2
1831	1	0	1	1	1	1	1
1832	1	0	1	1	2	1	1
1833	1	0	2	1	1	1	2
1834	1	0	2	1	1	1	2
1835	1	0	1	2	1	2	2
1836	1	0	4	2	1	2	1
1837	1	0	1	1	1	1	1
1838	1	0	3	1	2	1	1
1839	1	0	1	1	1	1	1
1840	1	0	4	1	1	1	1
1841	1	1	1	1	1	1	1
1842	1	1	1	1	1	1	1
1843	1	0	3	1	1	1	1
1844	1	0	4	1	1	1	1
1845	1	0	1	1	1	1	1
1846	1	0	2	1	3	1	1
1847	1	0	1	1	1	1	1
1848	1	0	1	1	1	1	1
1849	1	0	1	1	1	1	1
1850	1	0	2	1	1	1	1
1851	1	0	1	1	1	2	1
1852	1	0	1	1	2	1	1
1853	1	0	3	1	1	1	1
1854	1	0	4	1	1	1	1
1855	1	0	3	1	1	1	1
1856	1	0	3	2	1	1	1
1857	1	0	1	1	2	1	2
1858	1	0	4	1	1	1	1
1859	1	1	4	1	1	1	1
1860	1	0	1	1	1	1	2
1861	1	0	1	1	3	1	1
1862	1	0	2	1	1	2	3
1863	1	0	1	1	1	1	1
1864	1	1	1	1	1	1	1
1865	1	0	2	1	1	1	3
1866	1	0	1	1	1	1	1
1867	1	0	1	1	1	1	3
1868	1	1	1	1	1	1	1
1869	1	1	1	1	3	1	1
1870	1	0	1	1	1	1	1
1871	1	1	1	1	3	2	2
1872	1	1	3	1	1	1	1
1873	1	0	2	1	1	1	1
1874	1	0	1	1	1	1	1
1875	1	0	2	1	2	2	1
1876	1	0	1	1	1	1	1
1877	1	0	4	1	1	1	1
1878	1	0	4	1	2	1	2
1879	1	0	2	1	2	1	1
1880	1	0	1	1	2	1	3
1881	1	1	1	1	1	1	1
1882	1	0	4	1	1	1	1
1883	1	0	2	1	2	2	3
1884	1	0	4	1	1	1	1
1885	1	1	4	1	1	1	1
1886	1	0	1	1	1	1	1
1887	1	0	4	2	2	1	1
1888	1	1	1	1	3	1	2
1889	1	0	4	1	1	1	1
1890	1	0	4	1	1	2	2
1891	1	0	4	1	2	1	1
1892	1	1	1	1	3	1	2
1893	1	1	1	1	1	1	1
1894	1	0	1	1	1	1	1
1895	1	1	1	1	1	1	2
1896	1	1	4	1	1	1	3
1897	1	0	1	1	1	1	1
1898	1	0	1	1	1	1	1
1899	1	0	3	1	1	1	3
1900	1	0	4	1	1	1	1
1901	1	0	1	2	2	1	3
1902	1	0	4	1	2	1	1
1903	1	0	4	1	1	1	2
1904	1	0	4	1	2	1	1
1905	1	0	4	1	1	2	2
1906	1	0	4	1	3	1	3
1907	1	0	3	1	1	1	1
1908	1	0	4	1	1	1	1
1909	1	0	4	1	2	1	1
1910	1	1	1	1	1	1	1
1911	1	0	4	1	1	1	1
1912	1	0	4	1	3	1	1
1913	1	0	4	1	2	2	3
1914	1	0	3	1	1	1	2
1915	1	0	1	1	1	1	1
1916	1	0	1	1	1	1	1
1917	1	0	1	1	3	1	2
1918	1	0	1	1	2	1	2
1919	1	0	1	1	1	1	1
1920	1	0	4	2	1	2	3
1921	1	0	4	1	1	1	1
1922	1	0	1	1	1	1	1
1923	1	0	4	1	1	1	2
1924	1	0	1	1	1	1	1
1925	1	0	1	1	1	1	1
1926	1	0	2	1	3	1	2
1927	1	0	1	1	1	1	1
1928	1	0	4	1	1	1	1
1929	1	0	4	1	1	1	1
1930	1	0	1	1	1	1	1
1931	1	0	4	2	1	1	1
1932	1	1	1	1	1	1	2
1933	1	0	3	1	1	1	1
1934	1	1	1	1	1	1	1
1935	1	0	4	2	1	1	1
1936	1	2	1	1	1	1	1
1937	1	1	2	1	1	1	3
1938	1	1	1	1	1	1	3
1939	1	0	1	1	3	1	2
1940	1	1	1	1	1	1	1
1941	1	1	2	1	1	1	1
1942	1	0	1	1	3	1	1
1943	1	1	1	1	1	1	2
1944	1	0	4	1	1	1	1
1945	1	1	1	1	1	1	1
1946	1	0	3	1	1	1	1
1947	1	1	3	1	3	1	2
1948	1	0	1	1	1	1	1
1949	1	0	1	1	3	1	1
1950	1	1	2	1	1	1	1
1951	1	1	1	1	3	1	1
1952	1	0	2	1	1	1	1
1953	1	0	4	1	2	1	1
1954	1	0	1	1	1	1	1
1955	1	0	1	1	3	1	1
1956	1	0	1	1	3	1	1
1957	1	0	3	1	1	2	2
1958	1	0	1	1	1	1	1
1959	1	0	4	2	3	1	1
1960	1	0	1	1	1	1	1
1961	1	0	1	1	1	1	1
1962	1	0	3	1	1	1	1
1963	1	0	4	1	1	1	1
1964	1	0	1	1	2	1	1
1965	1	0	1	1	2	2	3
1966	1	0	3	1	3	1	1
1967	1	0	1	1	1	1	2
1968	1	0	1	1	1	1	1
1969	1	0	1	1	1	1	1
1970	1	0	1	1	1	1	2
1971	1	0	3	2	2	1	2
1972	1	0	4	1	2	1	1
1973	1	0	1	1	1	1	1
1974	1	0	4	1	3	1	1
1975	1	1	1	1	1	1	3
1976	1	1	1	1	1	1	3
1977	1	0	1	1	1	2	3
1978	1	0	1	1	2	1	1
1979	1	0	1	1	1	1	3
1980	1	0	4	1	1	1	1
1981	1	0	4	1	1	1	1
1982	1	0	4	1	3	1	2
1983	1	0	1	1	1	1	2
1984	1	0	4	1	1	1	3
1985	1	0	2	1	1	1	2
1986	1	0	2	1	1	1	1
1987	1	0	4	2	1	2	3
1988	1	1	1	1	1	1	1
1989	1	1	1	1	3	1	1
1990	1	0	4	1	1	1	1
1991	1	0	4	1	1	1	1
1992	1	0	1	2	1	1	1
1993	1	0	2	1	2	1	3
1994	1	0	4	1	1	1	3
1995	1	0	1	1	1	1	1
1996	1	0	1	1	2	1	2
1997	1	0	1	1	1	1	3
1998	1	0	4	1	1	2	2
1999	1	0	4	1	1	1	1
[truncated: 18,230 more rows]
