# Supplementary material for: Modeling road accident fatalities with underdispersion and zero-inflated counts
Source: PLoS One. 2022 Nov 17;17(11):e0269022. doi: 10.1371/journal.pone.0269022 (PMC9671366; doi:10.1371/journal.pone.0269022)
Supplement: S2 File — A trend of the number of deaths per accident and death rate per 100,000 people is illustrated over the last ten years, 2011–2020. Two reports of death counts during Songkran festival and New Year holiday are given by the Injury Data Collaboration Center (IDCC) and Department of Disaster Prevention and Mitigation (DDPM). (XLSX) [file pone.0269022.s003.xlsx]

## Sheet: Fig.1
			Number of death during festival month
			New Year			Songkran Festival
Year	Number of Death**	Death Rate**	IDCC	DDPM	sum	IDCC	DDPM	sum
2011	21996	34.27	228	358	586	269	271	540
2012	21603	30.61	189	336	525	232	320	552
2013	21221	32.84	107	365	472	231	321	552
2014	20790	32.01	92	367	459	178	322	500
2015	19960	30.69	180	341	521	146	364	510
2016	21745	33.45	223	380	603	158	442	600
2017	21607	33.14	19	478	497	133	390	523
2018	19931	30.47	11	423	434	129	418	547
2019	19904	30.36	7	463	470	144	386	530
2020	17831	27.2	112	373	485	27	167	194
			IDCC	Injury Data Collaboration Center
			DDPM	Department of Disaster Prevention and Mitigation
			**	Data from IDCC
