# Supplementary material for: Modeling road accident fatalities with underdispersion and zero-inflated counts
Source: PLoS One. 2022 Nov 17;17(11):e0269022. doi: 10.1371/journal.pone.0269022 (PMC9671366; doi:10.1371/journal.pone.0269022)
Supplement: S3 File — The number of fatal accidents was not quite different over the year, but the number of non-fatal accidents was higher in festival months (January, April, and December). The death rate in these festival months was lower than other months of the year. (XLSX) [file pone.0269022.s004.xlsx]

## Sheet: Fig.2
Year 2015	Number of Accident
Month	Fatal	Non-fatal	Total	Number of death	Death per accident
1	611	2057	2668	668	25.037
2	462	950	1412	497	35.198
3	517	1058	1575	571	36.254
4	610	3090	3700	677	18.297
5	508	935	1443	547	37.907
6	418	824	1242	452	36.393
7	489	859	1348	527	39.095
8	385	920	1305	424	32.49
9	390	737	1127	418	37.09
10	332	838	1170	370	31.624
11	429	777	1206	479	39.718
12	437	1596	2033	479	23.561
Total	5588	14641	20229	6109
