# Supplementary material for: Modeling road accident fatalities with underdispersion and zero-inflated counts
Source: PLoS One. 2022 Nov 17;17(11):e0269022. doi: 10.1371/journal.pone.0269022 (PMC9671366; doi:10.1371/journal.pone.0269022)
Supplement: S4 File — The month of the year was the statistically significant predictor of human death according to the ZIP and ZICMP regression. (XLSX) [file pone.0269022.s005.xlsx]

## Sheet: Poisson
	Original Data			Transfrom (EXP)
	Lower CI	Estimate	Upper CI	Lower CI	Estimate	Upper CI
Road:National highway (Intercep)
Local highway	-0.241742	-0.17145	-0.102072	0.785259	0.842443	0.902965
Urban road	-1.10723	-1.00793	-0.911109	0.330473	0.364972	0.402078
Rural road	-1.0883	-1.01364	-0.940072	0.336788	0.362897	0.3906
Surface:Dry (Intercep)
Wet	-0.39653	-0.252823	-0.11333	0.67265	0.776605	0.892856
Section:Straight (Intercep)
Cuve	0.0498186	0.126889	0.20269	1.05108	1.13529	1.22469
Crossing & others	-0.239673	-0.170063	-0.101403	0.786885	0.843612	0.903568
Weather:Clear (Intercep)
Fog	-0.337065	-0.181906	-0.0330427	0.713862	0.83368	0.967497
Rain	0.122376	0.299696	0.474944	1.13018	1.34945	1.60792
Light:Day (Intercep)
Night with light	0.106401	0.168822	0.230776	1.11227	1.18391	1.25958
Night with light	0.365843	0.430835	0.495253	1.44173	1.53854	1.64091
Month:January (Intercep)
February	0.200216	0.316785	0.432694	1.22167	1.37271	1.5414
March	0.229217	0.341299	0.453056	1.25762	1.40677	1.57311
April	-0.410782	-0.303428	-0.196051	0.663132	0.738283	0.82197
May	0.262372	0.376059	0.489328	1.30001	1.45653	1.63122
June	0.205908	0.32647	0.446124	1.22864	1.38607	1.56224
July	0.296261	0.411542	0.526311	1.34482	1.50914	1.69268
August	0.0855315	0.208438	0.330253	1.0893	1.23175	1.39132
September	0.18929	0.312903	0.435381	1.20839	1.36739	1.54555
October	0.0578607	0.186078	0.31276	1.05957	1.20452	1.36719
November	0.277174	0.395423	0.512923	1.3194	1.48501	1.67017
December	NA	NA	NA	NA	NA	NA
	NA	= Statistically insignificant values

## Sheet: CMP
	Original Data			Transfrom (EXP)
	Lower CI	Estimate	Upper CI	Lower CI	Estimate	Upper CI
Road:National highway (Intercep)
Local highway	-0.28972	-0.2121	-0.134479	0.748473	0.808884	0.874171
Urban road	-1.27344	-1.169	-1.06449	0.279867	0.310677	0.344903
Rural road	-1.25889	-1.1786	-1.09821	0.283969	0.307709	0.333467
Surface:Dry (Intercep)
Wet	-0.450719	-0.2969	-0.143131	0.63717	0.743118	0.866641
Section:Straight (Intercep)
Cuve	0.0706804	0.1555	0.24032	1.07324	1.16824	1.27166
Crossing & others	-0.279984	-0.2047	-0.129357	0.755796	0.814892	0.878661
Weather:Clear (Intercep)
Fog	-0.383954	-0.219	-0.0539604	0.681162	0.803322	0.94747
Rain	0.164402	0.3599	0.555446	1.17869	1.43319	1.74272
Light:Day (Intercep)
Night with light	0.134768	0.2034	0.271949	1.14427	1.22556	1.31252
Night with light	0.456948	0.5301	0.603186	1.57925	1.6991	1.82793
Month:January (Intercep)
February	0.253504	0.3814	0.509364	1.28853	1.46433	1.66423
March	0.289299	0.4126	0.535932	1.33549	1.51074	1.70904
April	-0.463338	-0.3481	-0.232931	0.62918	0.706028	0.792208
May	0.329526	0.4548	0.580151	1.39031	1.57586	1.78631
June	0.26157	0.394	0.526507	1.29897	1.4829	1.69301
July	0.371129	0.4984	0.625711	1.44937	1.64609	1.86957
August	0.113272	0.2472	0.381174	1.11994	1.28044	1.464
September	0.24119	0.377	0.51275	1.27276	1.4579	1.66988
October	0.0814815	0.2209	0.360391	1.08489	1.2472	1.43389
November	0.351306	0.482	0.612731	1.42092	1.61931	1.84546
December	NA	NA	NA	NA	NA	NA
	NA	= Statistically insignificant values

## Sheet: ZIP
	Original Data			Transfrom (EXP)
	Lower CI	Estimate	Upper CI	Lower CI	Estimate	Upper CI
Road:National highway (Intercep)
Local highway	-0.231405	-0.16064	-0.0898759	0.793418	0.851599	0.914045
Urban road	-1.10006	-1.00128	-0.902513	0.332853	0.367409	0.405549
Rural road	-1.0956	-1.02063	-0.945667	0.33434	0.360368	0.38842
Surface:Dry (Intercep)
Wet	-0.382089	-0.23893	-0.0957627	0.682434	0.78747	0.90868
Section:Straight (Intercep)
Cuve	0.0418344	0.11979	0.197741	1.04272	1.12726	1.21865
Crossing & others	-0.238342	-0.16861	-0.098881	0.787933	0.844838	0.905851
Weather:Clear (Intercep)
Fog	-0.348346	-0.19466	-0.0409823	0.705855	0.823114	0.959846
Rain	0.139417	0.31762	0.495832	1.1496	1.37385	1.64186
Light:Day (Intercep)
Night with light	0.104502	0.16755	0.230596	1.11016	1.1824	1.25935
Night with light	0.356081	0.42173	0.487373	1.42772	1.5246	1.62803
Month:January (Intercep)
February	NA	NA	NA	NA	NA	NA
March	NA	NA	NA	NA	NA	NA
April	0.77306	1.2824	1.79179	2.16639	3.60528	6.00017
May	NA	NA	NA	NA	NA	NA
June	NA	NA	NA	NA	NA	NA
July	NA	NA	NA	NA	NA	NA
August	NA	NA	NA	NA	NA	NA
September	NA	NA	NA	NA	NA	NA
October	NA	NA	NA	NA	NA	NA
November	NA	NA	NA	NA	NA	NA
December	NA	NA	NA	NA	NA	NA
	NA	= Statistically insignificant values

## Sheet: ZICMP
	Original Data			Transfrom (EXP)
	Lower CI	Estimate	Upper CI	Lower CI	Estimate	Upper CI
Road:National highway (Intercep)
Local highway	-0.306231	-0.2232	-0.140101	0.736217	0.799955	0.869271
Urban road	-1.33361	-1.225	-1.11633	0.263523	0.293758	0.327478
Rural road	-1.32705	-1.2424	-1.15775	0.26526	0.288691	0.314191
Surface:Dry (Intercep)
Wet	-0.448015	-0.2851	-0.122278	0.638895	0.751939	0.884902
Section:Straight (Intercep)
Cuve	0.0852096	0.1773	0.269485	1.08895	1.19399	1.30929
Crossing & others	-0.305589	-0.2264	-0.147177	0.736689	0.797399	0.863141
Weather:Clear (Intercep)
Fog	-0.412333	-0.2364	-0.0605455	0.662104	0.789465	0.941251
Rain	0.176916	0.3855	0.594169	1.19353	1.47035	1.81153
Light:Day (Intercep)
Night with light	0.144107	0.2174	0.290665	1.15501	1.24284	1.33732
Night with light	0.472741	0.5514	0.629991	1.60439	1.73568	1.87759
Month:January (Intercep)
February	NA	NA	NA	NA	NA	NA
March	NA	NA	NA	NA	NA	NA
April	0.575593	0.8657	1.15574	1.77818	2.37667	3.17637
May	NA	NA	NA	NA	NA	NA
June	NA	NA	NA	NA	NA	NA
July	NA	NA	NA	NA	NA	NA
August	-1.88732	-1.1441	-0.333704	0.151477	0.31851	0.716266
September	NA	NA	NA	NA	NA	NA
October	-1.36321	-0.7405	-0.117708	0.255837	0.476875	0.888956
November	NA	NA	NA	NA	NA	NA
December	NA	NA	NA	NA	NA	NA
	NA	= Statistically insignificant values
